# Supplementary material for: Modern Beijing sublineage of Mycobacterium tuberculosis shift macrophage into a hyperinflammatory status
Source: Emerg Microbes Infect. 2022 Mar 1;11(1):715–24. doi: 10.1080/22221751.2022.2037395 (PMC8890550; doi:10.1080/22221751.2022.2037395)
Supplement: Supplemental Material [file TEMI_A_2037395_SM0106.xlsx]

## Sheet: Table S1
Table S1. Cytokine/chemokine profile of supernatants from uninfected BMDMs and BMDMs infected with the different strains.
		IL-12p70	IL-13	IL-4	IL-5	G-CSF	IFN-alpha	IL-1 alpha	IL-15/IL-15R	IL-28	IL-3	IL-31	LIF	M-CSF	IL-10	IL-17A	IL-22	IL-23	IL-27	IL-9	Eotaxin (CCL10)	IP-10 (CXCL10)	MCP-1	MCP-3	RANTES
Type	Well	Obs Conc
S1	A1		7095.38		9165.68	5137.54	15440.2	9882.14	10420.6		2000.96	47463.2	12828.9	862.11	9795.31		51299.8	37220.8	9595.63			956.11
S2	B1	2502.39	2716.85	1136.58	2728.37	1341.87	11240.3	3139.73	2537.58	40785	499.65	8477.83	2863.5	233.55	2452.06	849.87	12841	10963.1	1931.31	52741.6	368.51	268.49	4904.96	225.66	1883.05
S3	C1	455.85	586.36	262.83	562.29	322.09	1586.06	715.35	634.84	9045.62	125.03	1816.04	745.09	55.28	610.59	213.57	3154.88	2174.93	520.97	3716.69	88.57	65.14	1734.92	63.47	580.29
S4	D1	157.95	147.07	75.76	165.95	84.03	432.44	176.98	164.33	2638.94	31.32	497.72	182.98	14.02	154.32	52.76	828.99	646.68	139.75	1178.13	22.27	16.25	376.49	11.37	138.17
S5	E1	30.81	37.78	16.38	37.26	19.94	105.45	45.86	37.35	588.57	7.77	116.81	46.41	3.6	37.75	13.12	200.51	151.79	30.77	346.21	6.01	4.3	97.48	4.16	34.89
S6	F1	8.85	9.16	4.49	9.55	5.32	27.11	10.96	10.98	154.61	1.96	30.98	11.48	0.86	9.77	3.41	46.28	37.35	8.7	77.83	1.36	0.98	24.01	0.99	8.67
S7	G1	2.07	2.33	1.08	2.4	1.22	5.19	2.93	2.33	37.88	0.49	7.36	2.88	0.22		0.82	14.38	9.52	1.98	20	0.36	0.26	6.04	0.2	2.17
M1 MOI=3 1 Day	C2	*0.92	*0.23	*0.22	*0.46	OOR <	OOR <	OOR <	OOR <	OOR <	OOR <	OOR <	OOR <	*0.02	OOR <	OOR <	OOR <	OOR <	OOR <	OOR <	2.97	19.77	13.56	4.32	271.34
M1 MOI=3 1 Day	D2	*1.00	*0.34	*0.22	*0.46	OOR <	OOR <	OOR <	OOR <	OOR <	OOR <	OOR <	OOR <	*0.06	OOR <	OOR <	OOR <	OOR <	OOR <	OOR <	2.94	31.32	14.33	6.82	325.67
M2 MOI=3 1Day	C4	*1.95	*0.56	*0.23	*1.49	OOR <	OOR <	OOR <	OOR <	OOR <	OOR <	OOR <	OOR <	*0.04	OOR <	OOR <	*1.93	OOR <	OOR <	OOR <	5.45	29.84	26.74	10.1	394.62
M2 MOI=3 1Day	D4	2.16	*0.42	*0.26	*0.90	OOR <	OOR <	OOR <	OOR <	OOR <	OOR <	OOR <	OOR <	*0.08	OOR <	OOR <	OOR <	OOR <	OOR <	OOR <	5.09	35.38	26.76	17.21	284.46
M3 MOI=3 1Day	C5	*1.45	*0.40	*0.22	*0.90	OOR <	OOR <	OOR <	OOR <	OOR <	OOR <	OOR <	OOR <	*0.05	OOR <	OOR <	OOR <	OOR <	OOR <	OOR <	4.46	26.94	21.11	7.57	365.55
M3 MOI=3 1Day	D5	*1.60	*0.53	*0.25	*0.76	OOR <	OOR <	OOR <	OOR <	OOR <	OOR <	OOR <	OOR <	*0.04	OOR <	OOR <	OOR <	OOR <	OOR <	OOR <	5.41	26.1	19.22	7.74	297.73
A1 MOI=3 1Day	C6	*1.22	*0.31	*0.24	*0.61	OOR <	OOR <	OOR <	OOR <	OOR <	OOR <	OOR <	OOR <	*0.08	OOR <	OOR <	OOR <	OOR <	OOR <	OOR <	4.09	30.98	16.66	8.77	331.79
A1 MOI=3 1Day	D6	*1.43	*0.42	*0.24	*0.46	OOR <	OOR <	OOR <	OOR <	OOR <	OOR <	OOR <	OOR <	*0.04	OOR <	OOR <	OOR <	OOR <	OOR <	OOR <	4.47	24.78	18.28	7.16	304.57
M4 MOI=3 1Day	C7	*1.92	*0.53	*0.27	*0.83	OOR <	OOR <	OOR <	OOR <	OOR <	OOR <	OOR <	OOR <	*0.04	OOR <	OOR <	OOR <	OOR <	OOR <	OOR <	4.89	39.75	23.77	14.65	381.8
M4 MOI=3 1Day	D7	*1.91	*0.67	*0.28	*0.76	OOR <	OOR <	OOR <	OOR <	OOR <	OOR <	OOR <	OOR <	*0.07	OOR <	OOR <	*1.93	OOR <	OOR <	OOR <	6.05	40.37	27.11	13.86	355.66
A2 MOI=3 1Day	C8	*0.38	OOR <	*0.19	*0.30	OOR <	OOR <	OOR <	OOR <	OOR <	OOR <	OOR <	OOR <	*0.02	OOR <	OOR <	OOR <	OOR <	OOR <	OOR <	*0.23	13.95	*3.39	0.56	101.14
A2 MOI=3 1Day	D8	*0.41	OOR <	*0.18	*0.38	OOR <	OOR <	OOR <	OOR <	OOR <	OOR <	OOR <	OOR <	*0.03	OOR <	OOR <	OOR <	OOR <	OOR <	OOR <	*0.19	14.67	*3.59	0.49	114.84
A3 MOI=3 1Day	C9	*1.04	*0.19	*0.17	*0.61	OOR <	OOR <	OOR <	OOR <	OOR <	OOR <	OOR <	OOR <	*0.03	OOR <	OOR <	OOR <	OOR <	OOR <	OOR <	3.61	28.86	14.99	6.3	346.26
A3 MOI=3 1Day	D9	*0.98	*0.06	*0.20	*0.46	OOR <	OOR <	OOR <	OOR <	OOR <	OOR <	OOR <	OOR <	*0.04	OOR <	OOR <	OOR <	OOR <	OOR <	OOR <	3.39	29	12.96	5.63	288.47
H37Rv(log) MOI=3 1Day	C10	*1.60	*0.34	*0.25	*0.61	OOR <	OOR <	OOR <	OOR <	OOR <	OOR <	OOR <	OOR <	*0.05	OOR <	OOR <	OOR <	OOR <	OOR <	OOR <	4.8	35	16.53	11.51	276.34
H37Rv(log) MOI=3 1Day	D10	*1.54	*0.42	*0.25	*1.03	OOR <	OOR <	OOR <	OOR <	OOR <	OOR <	OOR <	OOR <	*0.03	OOR <	OOR <	*1.93	OOR <	OOR <	OOR <	4.81	32.86	17.62	12.14	308.63
H37Rv(STA) MOI=3 1Day	C11	*0.92	*0.15	*0.21	*0.46	OOR <	OOR <	OOR <	OOR <	OOR <	OOR <	OOR <	OOR <	*0.01	OOR <	OOR <	OOR <	OOR <	OOR <	OOR <	3.05	27.36	11.68	5.83	282.49
H37Rv(STA) MOI=3 1Day	D11	*0.90	*0.11	*0.23	*0.61	OOR <	OOR <	OOR <	OOR <	OOR <	OOR <	OOR <	OOR <	*0.03	OOR <	OOR <	OOR <	OOR <	OOR <	OOR <	3.29	27.53	10.42	6.84	278.31
Blank 1Day	C12	*0.39	OOR <	*0.19	*0.30	OOR <	OOR <	OOR <	OOR <	OOR <	OOR <	OOR <	OOR <	*0.03	OOR <	OOR <	OOR <	OOR <	OOR <	OOR <	OOR <	17.23	*3.79	1.54	26.35
Blank 1Day	D12	*0.42	OOR <	*0.20	*0.90	OOR <	OOR <	OOR <	OOR <	OOR <	OOR <	OOR <	OOR <	*0.04	OOR <	OOR <	OOR <	OOR <	OOR <	OOR <	OOR <	20.92	*2.55	1.69	28.15
S1-S7 = serial dilutions of standard samples
Blank = uninfected BMDM
*** = Value not available; --- = Designated as an outlier
*Value = Value extrapolated beyond standard range
OOR = Out of Range; OOR> = Out of Range Above; OOR< = Out of Range Below (set as 0 pg/ml in the figures)
Obs Conc = Observed Concentration (pg/ml)
