# Supplementary material for: Modern Beijing sublineage of Mycobacterium tuberculosis shift macrophage into a hyperinflammatory status
Source: Emerg Microbes Infect. 2022 Mar 1;11(1):715–24. doi: 10.1080/22221751.2022.2037395 (PMC8890550; doi:10.1080/22221751.2022.2037395)
Supplement: Supplemental Material [file TEMI_A_2037395_SM0034.xlsx]

## Sheet: Table S2
Table S2. Pseudogenes identified as DEGs.
gene	logFC	P.Value		gene	logFC	P.Value		gene	logFC	P.Value		gene	logFC	P.Value		gene	logFC	P.Value		gene	logFC	P.Value
Gm44969	6.25048	0.0162347		Gm48726	1.90945	0.0091402		Gm10829	1.31502	0.0178363		Gsdmcl-ps	0.712872	0.00838426		Gm12631	-0.938503	0.0271168		Gm17540	-1.30938	0.0425033
Gm26953	5.66496	0.00391364		Gm11953	1.90904	0.00774291		Gm15183	1.31138	0.0259872		Gm9920	0.703058	0.049022		Gm12946	-0.940271	0.0158955		Gm17571	-1.31035	0.0311935
Gm26800	4.66576	0.0282086		Gm11271	1.89836	0.00201265		Gm9088	1.29106	0.0448791		Gm37037	0.699354	0.0157187		Gm13039	-0.944998	0.0493693		Gm17572	-1.31469	0.0181859
Gm14790	4.60758	0.0213192		Gm43910	1.89615	0.00155841		Gm973	1.25669	0.0100813		Gm38192	0.685651	0.0288107		Gm13059	-0.947877	0.0325038		Gm17872	-1.31741	0.000509018
Gm15571	4.2628	0.0370206		Gm20379	1.89222	0.0220879		Gm26611	1.24439	0.0493787		Gm18001	0.679512	0.0355731		Gm1335	-0.978711	0.0281417		Gm18042	-1.31805	0.0305369
Olfr1274-ps	3.93629	0.0146922		Rps12-ps26	1.8888	0.0461469		Gm15599	1.14368	0.0194586		Gm44702	0.657163	0.0444932		Gm13398	-0.991878	0.0374758		Gm18413	-1.32855	0.0244495
Gm13026	3.92439	0.0156147		Gm26528	1.87798	0.00609752		Gm43811	1.14328	0.024562		Gm15542	0.654022	0.0100463		Gm13532	-0.997193	0.0067686		Gm19078	-1.33103	0.0129229
Gm23303	3.86946	0.023339		Gm37261	1.87229	0.010235		Gm29233	1.14123	0.00499728		Gm14230	0.628553	0.0363258		Gm13964	-1.02989	0.0159246		Gm19104	-1.3448	0.0414131
Gm6605	3.75997	0.0433983		Gm14438	1.86968	0.000280905		Gm13372	1.12013	0.00139776		Gm8838	0.627889	0.0293		Gm14041	-1.04531	0.000333878		Gm19244	-1.35125	0.0200981
Gm43435	3.65602	0.0244325		Gm13002	1.86094	0.0481954		Gm48806	1.1128	0.0287558		Gm10177	0.626431	0.0331817		Gm14044	-1.0768	0.0025922		Gm19434	-1.3555	0.0105073
Gm44697	3.64219	0.0127602		Gm44729	1.81304	0.0466553		Gm47438	1.10641	0.0294127		Gm25153	0.623765	0.0482921		Gm14049	-1.08045	0.0229669		Gm19619	-1.35895	0.0444906
Gm45082	3.53915	0.0468477		Gm22663	1.8111	0.0482443		Gm48654	1.10202	0.0272273		Gm13449	0.62208	0.0131806		Gm14173	-1.0934	0.037461		Gm20110	-1.36278	0.0445916
Gm13411	3.44204	0.0280833		Gm26581	1.7748	0.0128747		Gm6612	1.08328	0.0126205		Cbx3-ps3	-0.59392	0.00499997		Gm14277	-1.10477	0.0413887		Gm20397	-1.36678	0.00505793
Gm25809	3.24124	0.0245283		Gm19653	1.77273	0.00504226		Gm17021	1.07961	0.0181369		Chchd2-ps	-0.597222	0.0336959		Gm14537	-1.11851	0.0392917		Gm20518	-1.37338	0.0110991
Gm13464	3.13295	0.00586656		Gm38342	1.75391	0.00230648		Gm38331	1.0724	0.0388292		Gm10087	-0.597781	0.0127616		Gm14853	-1.12362	0.0304381		Gm20745	-1.37831	0.00818532
Gm37905	3.11982	0.0106456		Gm12506	1.74033	0.0185429		Gm14176	1.01662	0.0408783		Gm10142	-0.628488	0.000763824		Gm14858	-1.12584	0.00916712		Gm2093	-1.37978	0.0246689
Gm44876	3.11162	0.0235946		Gm33785	1.73532	0.0349483		Gm9824	1.00986	0.00452756		Gm10478	-0.63334	0.0299201		Gm15013	-1.13339	0.00490594		Gm21596	-1.38451	0.0158767
Gm12956	3.08635	0.0261558		Gm18210	1.67367	0.0240345		Gm45746	1.00698	0.0189245		Gm10566	-0.641621	0.0140115		Gm15034	-1.13511	0.0147651		Gm21844	-1.39323	0.0138416
Gm24859	2.77089	0.00872633		Gm14225	1.65613	0.00432001		Gm3443	0.993862	0.0492836		Gm10603	-0.654563	0.029576		Gm15129	-1.14147	0.0160469		Gm2225	-1.39498	0.0421339
Rpl9-ps1	2.67075	0.00659367		Gm46209	1.63854	0.00690052		Gm18405	0.992127	0.0489462		Gm10651	-0.679512	0.000437129		Gm15413	-1.14408	0.0227383		Gm22305	-1.40059	0.00158399
Gm25683	2.66024	0.00695833		Gm44815	1.61562	0.0249858		Gm44280	0.988872	0.00643043		Gm10686	-0.726754	0.0225495		Gm15420	-1.14465	0.0158824		Gm22558	-1.41387	0.0199612
Gm42501	2.64881	0.0373697		Gm16386	1.58601	0.00483737		Rps6-ps4	0.96797	0.0110175		Gm10988	-0.736571	0.0447036		Gm15445	-1.15394	0.00360159		Gm22818	-1.41771	0.00165616
Gm42424	2.58781	0.0379701		Gm17097	1.57592	0.0225972		Gm7334	0.949834	0.0227128		Gm11110	-0.740629	0.0208221		Gm15532	-1.15426	0.0367127		Gm23050	-1.43167	0.00763145
Gm12527	2.49665	0.013645		Gm11646	1.57077	0.000228102		Gm14009	0.939502	0.0457873		Gm11249	-0.782795	0.0221276		Gm15547	-1.17242	0.041649		Gm23058	-1.43922	0.000578479
Gm14342	2.47203	0.0258147		Gm9755	1.56033	0.00223279		1600029O15Rik	0.933935	0.0361948		Gm11447	-0.799762	0.00358833		Gm15597	-1.18732	0.0089765		Gm23184	-1.45222	0.0146083
Gm6821	2.40637	0.00665747		Gm15945	1.55846	0.00642017		Gm42141	0.908493	0.00200823		Gm11493	-0.805303	0.0325553		Gm15697	-1.19294	0.0253103		Gm23291	-1.45328	0.0119407
Gm35911	2.37865	0.0263066		Gm23994	1.53453	0.0499011		Gm13064	0.904536	0.0217411		Gm11520	-0.82856	0.0421674		Gm15884	-1.19592	0.00954818		Gm23402	-1.45987	0.049451
Gm9816	2.35378	0.00678421		Gm7079	1.53167	0.00566871		Gm826	0.897741	0.0338956		Gm11687	-0.854161	0.0391212		Gm16118	-1.20136	0.026552		Gm23479	-1.46256	0.0184588
Gm12918	2.1842	0.00894831		Gm24019	1.53055	0.0196404		Gm22881	0.882747	0.0476489		Gm11707	-0.865917	0.00300523		Gm16165	-1.21405	0.00428988		Gm23502	-1.46376	0.0262004
Gm19589	2.18419	0.0116257		Gm7613	1.50136	0.000531073		Gm23122	0.873263	0.0145054		Gm11716	-0.889521	0.0312364		Gm16209	-1.21734	0.0127439		Gm23801	-1.465	0.000124565
Gm37097	2.13323	0.0408658		Gm21742	1.42989	0.00292498		Gm11808	0.826639	0.0281832		Gm11722	-0.890218	0.0173875		Gm16235	-1.2315	0.0143903		Gm23803	-1.4757	0.015245
Rpl17-ps8	2.0674	0.0156278		Gm38299	1.41131	0.0148622		Gm42463	0.802181	0.0396673		Gm11827	-0.893183	0.0482739		Gm16279	-1.2321	0.0214335		Gm23887	-1.47635	0.00788648
Gm44998	1.99293	0.00623701		Gm13690	1.40139	0.0336604		Gm12955	0.781271	0.021298		Gm11943	-0.894372	0.0203061		Gm16288	-1.25052	0.0369509		Gm24273	-1.47641	0.0325519
Gm9655	1.97779	0.0220059		Gm12926	1.38291	0.00499039		Gm7457	0.778978	0.0375185		Gm11969	-0.895076	0.0410685		Gm16307	-1.25264	1.08645e-05		Gm24406	-1.48577	0.0268672
Gm12589	1.95167	0.0324805		Gm9369	1.37947	0.0169516		Gm7292	0.770918	0.00889012		Gm12089	-0.896787	0.0320304		Gm16538	-1.25292	0.0432993		Gm24436	-1.49051	0.00391883
Gm13007	1.92219	0.0197984		Gm10997	1.37624	0.00555315		Gm42511	0.769084	0.0416142		Gm12170	-0.905191	0.0197162		Gm16793	-1.26968	0.0186429		Gm24480	-1.50209	0.018645
Gm16229	1.92109	0.0367922		Gm3145	1.36724	0.00691391		Gm25713	0.7662	0.0300921		Gm12182	-0.915901	0.00785003		Gm17103	-1.2835	0.0498685		Gm24507	-1.54934	0.0266989
Gm14698	1.91536	0.0131697		Gm13397	1.34814	0.00184985		Gm25117	0.722671	0.0383544		Gm12226	-0.916431	0.0113481		Gm17120	-1.2855	0.000602988		Gm24607	-1.54945	0.0111028
Gm48081	1.91498	0.0278961		Gm7269	1.34056	0.0309588		Gm47155	0.717866	0.0307732		Gm12391	-0.931049	0.0397001		Gm17150	-1.30415	0.0352765		Gm24666	-1.55052	0.0136377
Gm10734	1.90947	0.0243825		Gm19125	1.32318	0.0436131		Gm15727	0.717426	0.0430535		Gm12565	-0.93787	0.0283814		Gm17509	-1.30885	0.0042648		Gm25008	-1.5661	0.00053295
gene	logFC	P.Value		gene	logFC	P.Value		gene	logFC	P.Value		gene	logFC	P.Value		gene	logFC	P.Value
Gm25225	-1.56718	0.0223951		Gm37090	-1.79907	0.0253491		Gm44369	-2.13128	0.009739		Gm48192	-2.62543	0.00174087		Rpsa-ps2	-4.22257	0.00164308
Gm25278	-1.57381	0.0234663		Gm37195	-1.79922	0.0247659		Gm44507	-2.14741	0.0489575		Gm48278	-2.62578	0.0148584		Tpt1-ps5	-4.48063	0.0116443
Gm25427	-1.58049	0.00590028		Gm37200	-1.82212	0.0285961		Gm44509	-2.15753	0.0374225		Gm48279	-2.6359	0.0234568		Zfp-ps	-6.27224	0.00667824
Gm2546	-1.58343	0.019191		Gm37313	-1.82818	0.0190815		Gm44560	-2.15868	0.0431751		Gm48425	-2.66754	0.0025888
Gm25517	-1.58389	0.0310305		Gm37339	-1.83213	0.000639339		Gm44629	-2.16175	0.00126763		Gm48434	-2.69408	0.0395872
Gm25535	-1.59763	0.00288991		Gm37444	-1.84101	0.00841366		Gm44636	-2.17634	0.0398221		Gm48442	-2.72128	0.00283647
Gm25596	-1.60319	0.0158992		Gm37569	-1.86768	0.0398123		Gm44765	-2.17805	0.0027471		Gm48476	-2.72837	0.0463907
Gm25612	-1.6042	0.0395663		Gm37578	-1.88313	0.0243741		Gm44830	-2.19848	0.0173166		Gm48655	-2.74195	0.0354742
Gm25735	-1.60603	0.00178201		Gm37730	-1.89684	0.0151389		Gm44833	-2.20125	0.0475318		Gm5112	-2.77026	0.0268305
Gm26419	-1.61426	0.00902167		Gm37742	-1.90073	0.00574041		Gm44953	-2.20687	0.017661		Gm5244	-2.77031	0.0430554
Gm26465	-1.61655	0.0304461		Gm37760	-1.90467	0.0347543		Gm44958	-2.20715	3.12421e-05		Gm5507	-2.7876	0.0363884
Gm26584	-1.62318	0.0125352		Gm37787	-1.90954	0.00482294		Gm44982	-2.20821	0.0166384		Gm5539	-2.84185	0.026165
Gm26602	-1.62935	0.040455		Gm37804	-1.92301	0.0405564		Gm45237	-2.22555	0.0267979		Gm5581	-2.85185	0.0072287
Gm26683	-1.63156	0.0359443		Gm37879	-1.93086	0.0291987		Gm45258	-2.22882	0.0132054		Gm5611	-2.85191	0.0155738
Gm26717	-1.63279	0.000311275		Gm38021	-1.93503	0.0075731		Gm45286	-2.23126	0.0294863		Gm5784	-2.91443	0.000159628
Gm26739	-1.64065	0.0329928		Gm38053	-1.93835	0.0386001		Gm4535	-2.24697	0.0129885		Gm6119	-2.91578	0.00188226
Gm26745	-1.6436	0.000307644		Gm38061	-1.94025	0.00970952		Gm45378	-2.2826	0.000668085		Gm614	-2.93502	0.0115297
Gm26779	-1.64477	0.0385596		Gm38134	-1.94955	0.0491536		Gm45442	-2.29443	0.0126493		Gm6184	-2.94076	0.0389743
Gm26881	-1.65141	0.00832647		Gm38164	-1.96756	0.0183902		Gm45538	-2.2977	0.0462217		Gm6444	-2.95935	0.0459266
Gm26895	-1.66052	0.010702		Gm38275	-1.97268	0.0487984		Gm45591	-2.31629	0.0178948		Gm6483	-2.96003	0.0480828
Gm26970	-1.67174	0.045336		Gm39363	-1.98076	0.0286217		Gm45604	-2.34864	0.00177891		Gm6657	-3.00603	0.000902078
Gm27514	-1.67992	0.0188626		Gm39526	-1.99143	0.00737576		Gm45605	-2.34875	0.0442491		Gm7324	-3.00603	0.00987785
Gm27616	-1.69233	0.00418243		Gm40	-1.99315	0.0392405		Gm45694	-2.35759	0.0253813		Gm7432	-3.09884	0.02796
Gm27931	-1.70663	0.0354756		Gm42433	-1.9955	0.00936694		Gm45809	-2.37694	0.0218176		Gm7502	-3.11898	0.0472451
Gm28100	-1.71337	0.000440809		Gm42482	-2.00193	0.00141335		Gm45908	-2.37854	0.0123817		Gm7589	-3.13258	0.0390098
Gm28306	-1.71884	0.00362899		Gm42640	-2.00409	0.00742021		Gm45912	-2.39743	0.00901105		Gm7664	-3.23283	0.0321924
Gm28375	-1.72656	0.0213841		Gm42683	-2.00929	0.0125595		Gm4617	-2.39952	0.0446878		Gm7712	-3.30625	0.0399202
Gm28512	-1.72798	0.0432746		Gm42852	-2.01545	0.0442829		Gm47004	-2.43667	0.0133423		Gm7802	-3.30923	0.00270121
Gm28586	-1.73406	0.0368646		Gm42872	-2.0189	0.018722		Gm47021	-2.44736	0.0260703		Gm9003	-3.37914	0.0389993
Gm2862	-1.73799	0.0360752		Gm42873	-2.02762	0.011677		Gm47324	-2.45367	0.0390295		Gm9278	-3.40766	0.00955009
Gm29453	-1.73842	0.0349124		Gm43017	-2.04252	0.033749		Gm47326	-2.46898	0.024834		Gm9358	-3.49822	0.0130179
Gm29642	-1.73862	0.015565		Gm4322	-2.05277	0.003063		Gm47337	-2.47169	0.0136377		Gm9368	-3.58056	0.000412588
Gm3052	-1.74362	0.0217444		Gm43310	-2.05798	0.0322494		Gm47403	-2.47358	0.0023216		Gm9378	-3.59854	0.0397351
Gm31406	-1.76153	0.0136295		Gm4332	-2.06095	0.00485195		Gm47425	-2.47473	0.0163521		Gm9954	-3.63177	0.000377531
Gm31659	-1.77706	0.0122521		Gm43502	-2.06987	0.0372736		Gm47687	-2.47949	0.0184428		Hmgb1-ps2	-3.66826	0.00483498
Gm32699	-1.77786	0.0100199		Gm43692	-2.08225	0.0412574		Gm47727	-2.52842	0.0473223		Hmgb1-ps6	-3.71187	0.0264633
Gm33148	-1.77821	0.00344309		Gm43797	-2.09806	0.0278959		Gm4782	-2.53243	0.0189917		Olfr759-ps1	-3.95349	0.0146335
Gm34220	-1.78309	0.0129293		Gm44086	-2.11088	0.00837467		Gm47827	-2.55287	0.00178081		Rnu6-ps2	-3.9654	0.0431322
Gm35060	-1.78853	0.0163161		Gm44317	-2.12294	0.0462567		Gm48066	-2.58243	0.0149284		Rpl12-ps2	-3.97454	0.00773549
Gm36378	-1.79023	0.011985		Gm44332	-2.12429	0.0278957		Gm48140	-2.58892	0.0143645		Rpl7a-ps5	-4.1745	0.00809784
